# Supplementary material for: Modeling Hydrodynamic Charge Transport in Graphene
Source: Materials (Basel). 2022 Jun 10;15(12):4141. doi: 10.3390/ma15124141 (PMC9228317; doi:10.3390/ma15124141)
Supplement: Supplementary file 1 [file materials-15-04141-s001.zip]

Archive with 1 entries (1 files):
- materials-1748394-supplementary.pdf
